# Supplementary material for: Macromolecular biosynthetic parameters and metabolic profile in different life stages of Leishmania braziliensis: Amastigotes as a functionally less active stage
Source: PLoS One. 2017 Jul 25;12(7):e0180532. doi: 10.1371/journal.pone.0180532 (PMC5526552; doi:10.1371/journal.pone.0180532)
Supplement: S2 Table — List of 186 putatively identified metabolites with the following information for each compound: (A) detection modus (positive or negative modus); (B) database in which the metabolite was detected (ITM = in-house Leishmania database based on LeishCyc and further completed with identifications from Lipid MAPS); (C) detected mass; (D) chromatographic retention time; (E) converted chromatographic retention time; (F) retention time of external standards; (G) putative metabolite identification; (H) compound class (NA: not assigned); (I) compound subclass (NA: not assigned); (J-Y) signal intensity in the four biological replicates of the samples (Prolog, Prosta, Amaaxe) (each line is color-coded); (V-X) average intensity of each sample; (Y-Z) ratio of average signal intensity of Amaaxe versus average signal intensity of Prolog followed by p value of a t-test assuming unequal variance rank; (AA-AB) ratio of average signal intensity of Amaaxe versus average signal intensity of Prosta followed by p value of a t-test assuming unequal variance rank; (AC-AD) ratio of average signal intensity of Prolog versus average signal intensity of Prosta followed by p value of a t-test assuming unequal variance rank. Ratios in bold and red were metabolites with a fold change higher than 2 and with p < 0.05, ratios in bold and blue were metabolites with a fold change lower than 0.5 with p < 0.05. Ratios in bold had a significant corresponding p value (t-test assuming unequal variance) but no significant fold change (0.5 < x < 2). KEGG: Kyoto Encyclopedia of Genes and Genomes (http://www.genome.jp/kegg); Lipidmaps: LIPID Metabolites and Pathways Strategy (http://www.lipidmaps.org). Glycerophospholipids (GPLs) should be interpreted as follows: GPL(x:y/z), where x represents the number of carbons in the fatty acid side chain(s), y represents the number of double bonds, and z represents the number of side chains. (XLSX) [file pone.0180532.s002.xlsx]

## Sheet: supplementary datafile
detection modus	database	Mass	RT	converted RT	RT external standards	metabolite identification	compound class	compound subclass	Log-P_1	Log-P_2	Log-P_3	Log-P_4	Sta-P_1	Sta-P_2	Sta-P_3	Sta-P_4	Axe-A_1	Axe-A_2	Axe-A_3	Axe-A_4	average Log-P	average Sta-P	average Axe-A	Axe-A/Log-P	TTEST	Axe-A/Sta-P	TTEST	Log-P/Sta-P	TTEST
POS	ITM	203.116	539.848	8:59:50.909000	8:29:00	acetylcarnitine	amino acids, peptides and amino acid conjugates	carnitine derivatives	0.0257807	0.0276654	0.0349932	0.024315	0.052967	0.0512627	0.0907399	0.0600998	0.0529949	0.0675364	0.0607171	0.0654645	0.0281886	0.0637673	0.0616782	2.18806	0.000247585	0.967238	0.841417	0.442053	0.0267223
POS	ITM	267.097	532.083	8:52:05	8:51:00	adenosine	nucleobases, nucleosides & conjugates	purines	0.0153376	0.0102995	0.0287676	0.0161391	0.0183306	0.0114079	0.0140147	0.0152927	0.00894933	0.00808915	0.00755802	0.00801217	0.017636	0.0147615	0.00815217	0.462247	0.0943325	0.55226	0.017262	1.19473	0.531809
NEG	ITM	158.044	608.6	10:08:36	10:15:00	allantoin	amino acids, peptides and amino acid conjugates	miscellaneous amino ketones	0.00806524	0.00753923	0.013446	0.00531982	0.00592259	0.00396127	0.00873196	0.00451832	0.00651587	0.00499635	0.00328673	0.00373147	0.00859256	0.00578354	0.0046326	0.539141	0.101106	0.800998	0.410705	1.48569	0.224347
NEG	ITM	135.054	628.028	10:28:01.667000	10:31:00	adenine	nucleobases, nucleosides & conjugates	purines	0.0722843	0.0596011	0.0921006	0.0159372	0.00631191	0.00365136	0.00727342	0.00198712	0.406335	0.344796	0.269124	0.129319	0.0599808	0.00480595	0.287393	4.79143	0.027657	59.7995	0.0178472	12.4805	0.0414214
POS	ITM	112.027	328.412	5:28:24.706000	5:31:00	uracil	nucleobases, nucleosides & conjugates	pyrimidines	0.114436	0.127852	0.186219	0.122799	0.00282248	0.00304654	0.00707005	0.00398173	0.0972492	0.113496	0.103151	0.096041	0.137827	0.0042302	0.102484	0.743573	0.117155	24.2268	7.12674e-05	32.5816	0.0037652
POS	ITM	149.051	605.121	10:05:07.273000	10:35:00	methionine	amino acids, peptides and amino acid conjugates	amino acids	0.410777	0.36765	0.474196	0.34828	0.0765861	0.0608776	0.0878763	0.0761578	0.130129	0.100955	0.0954906	0.0914093	0.400226	0.0753744	0.104496	0.261092	0.00091956	1.38636	0.0370674	5.30983	0.00100549
POS	ITM	151.049	640.455	10:40:27.273000	10:47:00	guanine	nucleobases, nucleosides & conjugates	purines	0.00616749	0.00456601	0.00517762	0.00367518	0.00877143	0.00480494	0.00866305	0.00480298	0.0244439	0.0235092	0.0121547	0.0117387	0.00489658	0.0067606	0.0179616	3.6682	0.0314858	2.65681	0.0427818	0.724281	0.204989
POS	ITM	204.09	554.703	9:14:42.162000	9:32:00	tryptophan	amino acids, peptides and amino acid conjugates	amino acids	0.0257919	0.018816	0.0310235	0.0204193	0.0251064	0.0182547	0.0341672	0.0256335	0.0559666	0.034665	0.0398669	0.034453	0.0240127	0.0257904	0.0412379	1.71734	0.0336358	1.59896	0.0492923	0.931069	0.692589
POS	ITM	165.079	507.359	8:27:21.538000	8:35:00	phenylalanine	amino acids, peptides and amino acid conjugates	amino acids	0.549148	0.422091	0.631562	0.505756	0.239083	0.192473	0.344049	0.287462	0.295865	0.196617	0.279688	0.293115	0.527139	0.265767	0.266321	0.50522	0.00420157	1.00209	0.989462	1.98347	0.00370903
POS	ITM	115.063	722.641	12:02:38.462000	12:07:00	proline	amino acids, peptides and amino acid conjugates	amino acids	8.34258	7.22363	10.1612	8.14915	0.0424314	0.0413776	0.0706449	0.0612121	0.134862	0.0923559	0.10689	0.0832286	8.46915	0.0539165	0.104334	0.0123193	0.000855493	1.93511	0.0126111	157.079	0.000841876
NEG	ITM	150.053	485.639	8:05:38.333000	8:10:00	ribose	carbohydrates	monosaccharides	0.0395617	0.0575953	0.0542096	0.0472941	0.0167943	0.0152138	0.0303322	0.0178624	0.00574591	0.00472723	0.00531733	0.00486824	0.0496652	0.0200507	0.00516468	0.10399	0.00150805	0.257581	0.0230108	2.47698	0.00147402
POS	ITM	147.053	775.128	12:55:07.692000	12:58:00	acetyl-serine, glutamic acid	amino acids, peptides and amino acid conjugates	amino acids	0.587851	0.685091	0.671058	0.548247	0.0216375	0.0206337	0.0425872	0.0180712	0.448113	0.317195	0.313609	0.335749	0.623062	0.0257324	0.353666	0.567626	0.00107337	13.744	0.00156456	24.2131	0.000268329
POS	ITM	161.105	715.528	11:55:31.667000	12:59:00	carnitine	vitamins and cofactors	cofactors	0.134658	0.119916	0.147524	0.123059	0.0823631	0.0701907	0.112726	0.0874114	0.237095	0.223767	0.225446	0.20093	0.131289	0.0881728	0.22181	1.68947	0.000112001	2.51562	3.28526e-05	1.489	0.00943326
POS	ITM	113.059	720.333	12:00:20	13:19:00	creatinine	ketones and aldehydes	amino ketones	0.0250327	0.0150406	0.0265268	0.0150388	0.00843781	0.00677134	0.0110473	0.011952	0.00685974	0.00661292	0.00491405	0.006721	0.0204097	0.00955211	0.00627693	0.307546	0.0188543	0.657125	0.0640055	2.13667	0.032906
POS	ITM	89.0477	779.154	12:59:09.231000	13:23:00	alanine	amino acids, peptides and amino acid conjugates	amino acids	0.729236	0.955654	1.36925	0.82656	0.0252479	0.021776	0.0403575	0.0384545	0.600423	0.312721	0.407337	0.514678	0.970174	0.031459	0.45879	0.472894	0.027958	14.5838	0.00628618	30.8393	0.00685378
NEG	ITM	172.014	828.258	13:48:15.484000	13:27:00	glycerol-3-phosphate	carbohydrates	sugar phosphates	0.0588941	0.077773	0.151393	0.0553194	0	0	0.00197941	0.00063387	0.0956241	0.0763772	0.0410703	0.0681753	0.0858448	0.000653319	0.0703117	0.819056	0.5663	107.622	0.00856603	131.398	0.0318959
POS	ITM	181.074	659.649	10:59:38.919000	10:59:00	tyrosine	amino acids, peptides and amino acid conjugates	amino acids	0.21082	0.133817	0.200037	0.136539	0.147218	0.104468	0.189099	0.144219	0.122276	0.0589312	0.0725856	0.0617826	0.170303	0.146251	0.0788938	0.463254	0.0129073	0.539441	0.0259182	1.16446	0.404032
POS	ITM	133.037	810.273	13:30:16.364000	13:41:00	aspartic acid	amino acids, peptides and amino acid conjugates	amino acids	0.0715066	0.0753085	0.0947049	0.0713153	0.00287843	0.00287556	0.00492738	0.00276337	0.0382238	0.0222452	0.0254347	0.0322545	0.0782088	0.00336118	0.0295395	0.377701	0.000667856	8.78843	0.00467993	23.2682	0.000827802
POS	ITM	119.058	797.538	13:17:32.308000	13:43:00	homoserine, threonine	amino acids, peptides and amino acid conjugates	amino acids	0.0998856	0.105517	0.141095	0.0864621	0.00611194	0.00487355	0.00978233	0.00569977	0.0105161	0.00544133	0.00579407	0.00696979	0.10824	0.0066169	0.00718032	0.0663371	0.0030382	1.08515	0.734976	16.3581	0.00301085
POS	ITM	146.069	839	13:59:00	14:03:00	glutamine	amino acids, peptides and amino acid conjugates	amino acids	0.680441	0.736066	0.864535	0.601708	0.023641	0.0266068	0.0583488	0.0238713	0.90392	0.473413	0.715629	0.594178	0.720687	0.033117	0.671785	0.932144	0.667659	20.2852	0.0058444	21.7619	0.000927676
POS	ITM	105.043	863.75	14:23:45	14:30:00	serine	amino acids, peptides and amino acid conjugates	amino acids	0.119405	0.135497	0.171013	0.12191	0.00795195	0.00736634	0.0109199	0.00850565	0.02748	0.0232793	0.0200223	0.0211195	0.136956	0.00868597	0.0229753	0.167756	0.00211793	2.6451	0.00107398	15.7675	0.00164974
POS	ITM	132.053	867.25	14:27:15	14:31:00	asparagine	amino acids, peptides and amino acid conjugates	amino acids	0.0267022	0.0311057	0.0416605	0.0275744	0.00407876	0.00401296	0.00672917	0.00517011	0.0395238	0.0221961	0.0242327	0.0251122	0.0317607	0.00499775	0.0277662	0.874232	0.475882	5.55574	0.0094899	6.355	0.00364688
POS	ITM	175.096	819.727	13:39:43.636000	14:49:00	citrulline	amino acids, peptides and amino acid conjugates	amino acids	0.061922	0.0803433	0.124108	0.0666137	0.0121196	0.0194626	0.023849	0.015963	0.00174022	0.00281225	0.00239513	0.0035179	0.0832469	0.0178486	0.00261637	0.0314291	0.0107297	0.146587	0.00807577	4.66407	0.0174957
NEG	ITM	347.063	865.182	14:25:10.909000	15:08:00	AMP	nucleobases, nucleosides & conjugates	purines	0.00668557	0.00678781	0.0168772	0.0079116	0.00518572	0.00353058	0.00472526	0.00397041	0.00383177	0.00247264	0.00228332	0.00306149	0.00956555	0.00435299	0.0029123	0.304457	0.0715969	0.669034	0.0301158	2.19746	0.12246
POS	ITM	131.095	548.256	9:08:15.385000	9:15:00	isoleucine, leucine	amino acids, peptides and amino acid conjugates	amino acids	7.21086	6.29468	9.62561	6.18071	0.0801014	0.0780931	0.124714	0.0998203	0.348242	0.226073	0.319161	0.317966	7.32797	0.0956821	0.302861	0.0413294	0.00308733	3.16528	0.00199092	76.5866	0.00285313
POS	ITM	222.067	1198.65	19:58:38.824000	19:59:00	cystathionine	amino acids, peptides and amino acid conjugates	amino acids	0.0147892	0.0218308	0.028755	0.0168776	0.00120999	0.00143151	0.00180809	0.00105002	0.0055697	0.00393474	0.00458054	0.00580524	0.0205631	0.0013749	0.00497255	0.241819	0.0142392	3.61666	0.00179469	14.9561	0.00842108
POS	ITM	155.07	1520.51	1 day, 1:20:30.769000	1 day, 1:33:00	histidine	amino acids, peptides and amino acid conjugates	amino acids	0.0607778	0.0452464	0.0655777	0.0377573	0.026228	0.0204974	0.0359095	0.0237236	0.335874	0.211195	0.201584	0.180111	0.0523398	0.0265896	0.232191	4.43622	0.0128979	8.73239	0.0096133	1.96843	0.020414
POS	ITM	132.09	1617.65	1 day, 2:57:38.919000	1 day, 1:52:00	ornithine	amino acids, peptides and amino acid conjugates	polyamines	0.0657999	0.0514617	0.0605873	0.0514399	0.0152329	0.0155541	0.0217383	0.0141539	0.0180547	0.0145233	0.0129867	0.0138596	0.0573222	0.0166698	0.0148561	0.259168	0.000607196	0.891196	0.414571	3.43868	0.00033149
POS	ITM	174.112	1588.86	1 day, 2:28:51.892000	1 day, 2:38:00	arginine	amino acids, peptides and amino acid conjugates	amino acids	0.770322	0.58578	0.591179	0.532033	0.131231	0.0920419	0.205581	0.142898	0.062642	0.0445659	0.0524021	0.0433065	0.619828	0.142938	0.0507291	0.0818438	0.00153738	0.354903	0.0273822	4.33634	0.000915306
POS	ITM	146.105	1606.5	1 day, 2:46:30	1 day, 2:58:00	lysine	amino acids, peptides and amino acid conjugates	amino acids	1.15124	0.635869	0.824507	0.495006	0.125939	0.0904863	0.177906	0.103336	0.0431539	0.0272094	0.0402762	0.0458397	0.776655	0.124417	0.0391198	0.0503696	0.0138042	0.314425	0.0189955	6.24237	0.0183478
POS	ITM	88.1	1867.79	1 day, 7:07:47.368000	1 day, 6:59:00	putrescine	amino acids, peptides and amino acid conjugates	polyamines	1282201	528665	934545	567193	791655	184214	666987	599206	344816	71762.7	195928	78073.3	828151	560515	172645	0.208471	0.0277101	0.308011	0.0523364	1.47748	0.273891
POS	ITM	75.0321	852.111	14:12:06.667000	14:25:00	glycine	amino acids, peptides and amino acid conjugates	amino acids	0.11391	0.132924	0.179654	0.120095	0.248834	0.198808	0.332702	0.255239	0.0143534	0.0128394	0.0135877	0.0157018	0.136646	0.258896	0.0141206	0.103337	0.00370712	0.0545416	0.0030282	0.527803	0.0134779
POS	KEGG	71.0735	641.778	10:41:46.667000		3-Buten-1-amine	others	other	0.118485	0.1006	0.193414	0.109749	0.237063	0.195586	0.352691	0.313187	0.0160939	0.0116445	0.0128282	0.0136502	0.130562	0.274632	0.0135542	0.103814	0.0117288	0.0493541	0.00523408	0.475408	0.0184337
POS	ITM	73.0528	1612.51	1 day, 2:52:30.769000		aminoacetone, 3-aminopropionaldehyde, N,N-dimethylformamide	aldehydes, contamination, amino ketones	short chain aldehydes, primary amino ketones	0.101714	0.0692721	0.079267	0.0542759	0.0159938	0.0120724	0.0219833	0.0129789	0.00763786	0.00416168	0.00644781	0.00606393	0.0761323	0.0157571	0.00607782	0.0798324	0.00573931	0.385719	0.0179868	4.83161	0.0073153
POS	KEGG	85.0891	554.897	9:14:53.846000		piperidine	secondary metabolites biosynthesis	Tropane, piperidine and pyridine alkaloid biosynthesis	0.353953	0.299326	0.46114	0.300501	0.00371841	0.00408416	0.00611572	0.00524267	0.0156518	0.00943291	0.0153351	0.0150652	0.35373	0.00479024	0.0138712	0.0392142	0.00292111	2.89573	0.00531721	73.8439	0.00272784
POS	ITM	103.063	732.154	12:12:09.231000		X-amino-butanoic acid, dimethylglycine, gamma amino butyric acid	fatty acyls, amino acids, peptides and amino acid conjugates	fatty acids, amino fatty acids, amin acids	0.0165876	0.0170713	0.0243465	0.014743	0.012871	0.011988	0.0204619	0.0169925	0.00214985	0.0017082	0.00276243	0.00352743	0.0181871	0.0155784	0.00253698	0.139493	0.00424989	0.162853	0.00573333	1.16746	0.400449
NEG	ITM	106.027	442.211	7:22:12.632000		glyceric acid	fatty acyls	hydroxy fatty acids	0.0101285	0.0103885	0.0153068	0.00789103	0.00320913	0.00274673	0.00651428	0.00330113	0.0207357	0.0270263	0.0179583	0.0188759	0.0109287	0.00394282	0.021149	1.93518	0.00838532	5.36394	0.00142348	2.77181	0.0128501
NEG	KEGG	111.992	829.533	13:49:32		hydroxymethylphosphonate	others	other	0.00513459	0.00559095	0.0118178	0.00627524	0.00116563	0.00236416	0.00309343	0.00293901	0.0125559	0.0173896	0.00991529	0.0105627	0.00720464	0.00239056	0.0126059	1.74969	0.0572671	5.27319	0.0069649	3.01379	0.0487612
POS	ITM	116.047	320.765	5:20:45.882000		2-keto-isovalerate	others	short chain keto-acids	0.0119113	0.0168554	0.0278989	0.0164996	0.00072711	0.000791796	0.00086663	0.000433459	0.0102401	0.00854198	0.00777916	0.00716076	0.0182913	0.000704749	0.00843049	0.460902	0.0596386	11.9624	0.00117561	25.9543	0.0139223
POS	ITM	117.079	640.538	10:40:32.308000		X-amino-pentanoic acid, valine	fatty acyls, amino acids, peptides and amino acid conjugates	fatty acids, amino acids	2.93916	2.38271	4.58415	2.57487	5.48582	4.73105	8.50026	7.25583	0.393165	0.295603	0.328309	0.325929	3.12022	6.49324	0.335752	0.107605	0.0114426	0.0517079	0.00546342	0.480534	0.019979
NEG	KEGG	120.042	371.59	6:11:35.385000		D-Erythrulose, L-Erythrulose, D-Erythrose, D-Threose	carbohydrates	monosaccharides	0.00364307	0.0044963	0.00663773	0.00497335	0.00502985	0.00561138	0.00723258	0.0049113	0.0112618	0.01129	0.0110899	0.0114553	0.00493761	0.00569628	0.0112743	2.28334	0.00189545	1.97924	0.00163126	0.866814	0.394764
POS	KEGG	127.063	716.487	11:56:29.231000		alpha-(Methylenecyclopropyl)glycine	NA	NA	0.0117817	0.00947314	0.012555	0.00885112	0.0167875	0.0170673	0.025512	0.0272153	0.000499431	0.000488146	0.000557745	0.00108569	0.0106652	0.0216455	0.000657752	0.0616726	0.00124469	0.0303875	0.00458448	0.492723	0.0228144
POS	ITM	129.079	677.513	11:17:30.769000		N4-acetylaminobutanal, pipecolic acid	others, ketones & aldehydes	amino ketones, aliphatic amides	6.33841	6.46907	10.6736	7.15075	7.4833	6.18199	10.138	9.41496	0.650295	0.442752	0.784513	0.930658	7.65796	8.30456	0.702055	0.0916764	0.00614755	0.0845384	0.00324232	0.92214	0.652145
NEG	ITM	130.063	221.256	3:41:15.385000		X-oxo-hexanoic acid, X-oxo-X-methyl-pentanoic acid, 2-keto-3-methyl-valerate, 2-ketoisocaproate	fatty acyls, fatty acyls	fatty acids, keto-acids	0.0367383	0.0473198	0.0859135	0.0341433	0.00145894	0.000800711	0.0012758	0.000903916	0.0433579	0.0485347	0.036739	0.0386431	0.0510287	0.00110984	0.0418187	0.819513	0.502604	37.6798	0.000570555	45.9783	0.0251005
POS	ITM	131.058	772.028	12:52:01.667000		2-oxo-5-amino-pentanoic acid, glutamate-semialdehyde	fatty acyls, amino acids, peptides and amino acid conjugates	fatty acids, amino acids	0.376524	0.351849	0.473186	0.30312	1.38293	1.13034	1.74431	1.04533	0.00874437	0.00816931	0.0115031	0.0138733	0.37617	1.32573	0.0105725	0.0281057	0.0019744	0.00797489	0.0035573	0.283746	0.00732103
POS	ITM	131.069	718.576	11:58:34.545000		creatine	ketones and aldehydes	amino ketones	0.0166263	0.0158035	0.0231942	0.0166861	0.0182081	0.014264	0.0240189	0.0258095	0.0172257	0.0167835	0.0161755	0.0115209	0.0180775	0.0205751	0.0154264	0.853349	0.269694	0.749761	0.151141	0.87861	0.46468
NEG	ITM	132.079	222.639	3:42:38.333000		X-hydroxy-hexanoic acid, 2-ethyl-2-Hydroxybutyric acid, 2-hydroxy-3-methylpentanoic acid, hydroxy(iso)caproic acid	fatty acyls, organic acids	fatty acids, hydroxyl acids	0.583268	0.645871	1.0559	0.544172	0.002375	0.00247653	0.00402897	0.00196385	0.0203402	0.0172325	0.0294124	0.0241882	0.707304	0.00271109	0.0227933	0.0322257	0.0101911	8.40744	0.00394938	260.893	0.00941501
NEG	ITM	134.058	308.432	5:08:25.946000		nt-pentose-ring	carbohydrates	monosaccharides	0.451933	0.619522	0.987844	0.595248	0.0126981	0.0111497	0.0167425	0.014533	0.354242	0.304751	0.329385	0.371944	0.663637	0.0137808	0.34008	0.51245	0.0648383	24.6778	0.000183444	48.1565	0.0107581
POS	ITM	136.038	408.818	6:48:49.091000		hypoxanthine	nucleobases, nucleosides & conjugates	purines	0.0420866	0.0421325	0.0746234	0.0388836	0.0322543	0.026276	0.0398855	0.0326775	0.0189268	0.023274	0.0152404	0.0137679	0.0494315	0.0327733	0.0178023	0.360141	0.0293518	0.543195	0.00610473	1.50828	0.140786
POS	ITM	143.095	682.345	11:22:20.690000		proline betaine	amino acids, peptides and amino acid conjugates	amino acids	0.0258829	0.0256885	0.0306808	0.0198869	0.148604	0.138048	0.176527	0.148757	0.00911298	0.00563332	0.00804772	0.00859943	0.0255348	0.152984	0.00784836	0.30736	0.00218327	0.0513019	0.000364491	0.166912	0.000304971
NEG	ITM	146.021	378.417	6:18:25		2-ketoglutaric acid, 1,2-diacyl-sn-glycerol	glycerolipids, fatty acyls	acylglycerols, dicarboxylic acids	0.00706736	0.00824404	0.0116812	0.00900813	0.00185339	0.00171283	0.00334227	0.00214332	0.154309	0.182409	0.0913084	0.122382	0.00900017	0.00226295	0.137602	15.2888	0.00723019	60.8065	0.00631328	3.97718	0.00343224
NEG	KEGG	148.037	333.333	5:33:20		Citramalate, Collagenase, L-Arabinono-1,4-lactone, D-Xylonolactone, (R)-2-Hydroxyglutarate, (S)-2-Hydroxyglutarate, (R)-2-Methylmalate, (S)-2-Methylmalate, 2-Hydroxyglutarate, Yeast cytochrome c, D-Xylono-1,4-lactone, L-Xylono-1,4-lactone, 2-Dehydro-3-deoxy-D-xylonate, D-erythro-3-Methylmalate, D-threo-3-Methylmalate, L-threo-3-Methylmalate, L-Arabinono-1,5-lactone, D-Arabinono-1,4-lactone, 2-Deh…	others	other	0.12776	0.178057	0.252506	0.177013	0.0104584	0.00928618	0.0118343	0.0105202	0.226302	0.395359	0.225267	0.288159	0.183834	0.0105248	0.283772	1.54363	0.0882789	26.9622	0.00641176	17.4667	0.00666322
NEG	ITM	148.073	313.909	5:13:54.545000		mevalonate	hydroxyl acids	short chain dihydroxy acids	0.00959627	0.0152133	0.0135814	0.014689	0.0224182	0.0122453	0.022409	0.0371742	0.0710113	0.0443727	0.0520411	0.0525856	0.01327	0.0235617	0.0550027	4.14489	0.00397969	2.33441	0.00636425	0.563203	0.136668
NEG	ITM	152.033	376.758	6:16:45.455000		xanthine	nucleobases, nucleosides & conjugates	purines	0.0947479	0.0846069	0.118732	0.0767462	0.0563163	0.029343	0.0577492	0.0521958	0.036752	0.05155	0.0289899	0.0333344	0.0937082	0.0489011	0.0376566	0.401849	0.00374757	0.770056	0.225216	1.91628	0.00880638
POS	KEGG	155.035	971.324	16:11:19.459000		N-Methylethanolamine phosphate, 1-Aminopropan-2-ol O-phosphate	NA	NA	0.00930402	0.0109413	0.0103056	0.00791133	0.0192714	0.0176953	0.0357015	0.0272982	0.00416122	0.00470785	0.00452797	0.00360839	0.00961558	0.0249916	0.00425136	0.442132	0.00195935	0.170111	0.0151642	0.384752	0.0323221
POS	ITM	156.054	943.407	15:43:24.444000		5-Hydroxymethyl-4-methyluracil, 4-imidazolone-5-propionic acid, imidazolelactic acid	nucleobases, nucleosides & conjugates	pyrimidines, NA, short chain hydroxyl acids	0.01219	0.0132384	0.02116	0.0117738	0.0164557	0.0157839	0.0227896	0.0171704	0.0185949	0.0148681	0.0178768	0.0191498	0.0145906	0.0180499	0.0176224	1.2078	0.275314	0.976315	0.82819	0.808345	0.256712
NEG	ITM	159.089	226.176	3:46:10.588000		valerylglycine	amino acids, peptides and amino acid conjugates	acylglycines	0.00343969	0.00337602	0.00527592	0.00245649	0	0	0	0	0.000439497	0.000870258	0	0.000506829	0.00363703	0	0.000454146	0.124867	0.00925993	absent in STAT	0.0843766	absent in STAT	0.00861974
NEG	ITM	166.063	221.972	3:41:58.333000		phenoxypropionic acid, homovanillin, phenyllactic acid, 3-(3-hydroxyphenyl)propanoic acid, 4-methoxyphenylacetic acid, desaminotyrosine	others	phenolic acids, miscellaneous aromatic acids, vanillic catecholamines	0.142445	0.161784	0.277907	0.156387	0.0329539	0.0405215	0.0560273	0.0358062	0.0693501	0.0799072	0.113917	0.0987217	0.184631	0.0413272	0.0904739	0.490026	0.0519946	2.18921	0.00886298	4.46753	0.0181999
NEG	ITM	173.105	223.562	3:43:33.750000		N-acetylleucine, isovalerylsarcosine, isovalerylalanine, caproylglycine	amino acids, peptides and amino acid conjugates	acylglycines	0.0116805	0.0110319	0.0143122	0.00848925	0	0	0	0	0	0	0.000266073	0	0.0113785	0	6.65183e-05	0.00584598	0.00245386	absent in STAT	0.391002	absent in STAT	0.00246281
NEG	ITM	180.063	835.639	13:55:38.333000		tagatose, deoxyarabinohexonic acid, myoinositol, galactose, allose, glucose, sorbose, scyllytol, fructose, gulose, mannose	carbohydrates, alcohols and polyols, hydroxyl acids	monosaccharides, simple alcohols, short chain hydroxyl acids	0.0377339	0.0288853	0.0377672	0.0308057	0.00550716	0.006	0.00929932	0.00378909	0.0560073	0.0410016	0.0398529	0.0505332	0.033798	0.00614889	0.0468488	1.38614	0.035084	7.61905	0.0010162	5.4966	0.00025903
POS	ITM	187.063	553.714	9:13:42.857000		indoleacrylic acid	indoles and indole derivatives	indole acids	0.00618722	0.00376473	0.00669166	0.00467334	0.00552007	0.0040313	0.00745365	0.0057174	0.0139318	0.00752223	0.00865188	0.00793476	0.00532924	0.00568061	0.00951017	1.78453	0.0605235	1.67415	0.0768458	0.938146	0.730409
POS	ITM	188.152	1640.03	1 day, 3:20:02.069000		trimethyl-lysine	amino acids, peptides and amino acid conjugates	amino acids	0.0218366	0.0278024	0.0348626	0.0166887	0.428237	0.117754	0.459012	0.373406	0.0422713	0.0216596	0.0317404	0.0151346	0.0252976	0.344602	0.0277015	1.09502	0.748578	0.0803868	0.0261994	0.0734109	0.0258907
POS	Lipidmaps	201.173	628.946	10:28:56.757000		11-amino-undecanoic acid	fatty acyls	NA	0.0314856	0.0192555	0.0451827	0.0467318	0.0198428	0.0201757	0.0297302	0.0257862	0.00342405	0.00314763	0.00367972	0.00376795	0.0356639	0.0238837	0.00350484	0.0982741	0.0155117	0.146746	0.00327068	1.49323	0.165673
POS	Lipidmaps	215.188	487.667	8:07:40		12-amino-dodecanoic acid	NA	NA	0.0308502	0.0101044	0.029421	0.0531172	0.0124815	0.0227627	0.0242751	0.0232402	0	0	0	0	0.0308732	0.0206899	0	absent in AXA	0.0391904	absent in AXA	0.00488853	1.49219	0.337814
NEG	KEGG	216.04	816.306	13:36:18.333000		2-C-Methyl-D-erythritol 4-phosphate	NA	NA	0.607958	0.684853	1.10913	0.663646	0.039665	0.0412734	0.0783936	0.051341	1.06819	1.37693	0.907256	1.02491	0.766396	0.0526683	1.09432	1.42788	0.0764011	20.7776	0.00179026	14.5514	0.00828663
POS	Lipidmaps	217.131	480.455	8:00:27.273000		O-propanoylcarnitine	amino acids, peptides and amino acid conjugates	carnitine derivatives	0.0143946	0.0148342	0.024379	0.0150409	0.00449678	0.00484393	0.00802538	0.0047984	0.0107275	0.00834423	0.0118114	0.0100389	0.0171622	0.00554112	0.0102305	0.596108	0.0585485	1.84629	0.00562767	3.09724	0.0123549
POS	Lipidmaps	231.147	434.258	7:14:15.484000		O-butanoylcarnitine	amino acids, peptides and amino acid conjugates	carnitine derivatives	0.00973578	0.0107624	0.0148541	0.00993728	0.00257987	0.00276372	0.00477281	0.0026908	0.00527984	0.00462716	0.00537035	0.00528125	0.0113224	0.0032018	0.00513965	0.453937	0.0131383	1.60524	0.0288617	3.53626	0.00312493
POS	KEGG	272.083	203.767	3:23:46		Thienamycin	NA	NA	0.0552411	0.0472706	0.0691918	0.0388849	0.0169997	0.0146113	0.0228174	0.0141448	0.00417583	0.00404856	0.0038491	0.00372453	0.0526471	0.0171433	0.0039495	0.0750185	0.00480494	0.230382	0.00692463	3.071	0.0085324
POS	ITM	287.282	339.769	5:39:46.154000		heptadecasphinganine	SL and sphingoid bases	sphingoid bases	0.0199516	0.0128071	0.0126884	0.0190123	0.0343873	0.0217988	0.0244129	0.0212372	0.0226482	0.0163689	0.0210092	0.0160677	0.0161148	0.025459	0.0190235	1.18049	0.300382	0.747219	0.127994	0.632971	0.0487081
POS	ITM	301.298	340.273	5:40:16.364000		C18 sphinganine	SL and sphingoid bases	sphingoid bases	0.00110078	0.000982073	0.00131799	0.00115626	0	0	0	0	0	0	0	0	0.00113928	0	0	absent in AXA	0.000499861	absent in AXA and STAT	#DIV/0!	absent in STAT	0.000499861
POS	ITM	307.084	723.593	12:03:35.556000		glutathione	amino acids, peptides and amino acid conjugates	thiols	0.0373058	0.0367359	0.0500247	0.0293264	0.0181069	0.0130185	0.0232768	0.0174989	0.0312199	0.00871902	0.0138723	0.0115387	0.0383482	0.0179753	0.0163375	0.42603	0.0168186	0.908886	0.780274	2.13338	0.0108461
POS	ITM	313.334	331.444	5:31:26.667000		aminodimethyloctadecan	amino alcohols	primary amino alcohols	2912546	1.75082e+06	2535735	2.15985e+06	1.83629e+06	1.70202e+06	3413167	3.1727e+06	2.56912e+06	2583664	3.59631e+06	4.13685e+06	2.33974e+06	2.53104e+06	3.22149e+06	1.37686	0.11306	1.27279	0.286665	0.924416	0.72317
POS	ITM	329.329	336.267	5:36:16		dimethylaminooctadecane	amino alcohols	primary amino alcohols	0.0228168	0.0192994	0.0215421	0.0182669	0.00199798	0.00237749	0.00417968	0.00267207	0.00345379	0.00330177	0.00381537	0.00465504	0.0204813	0.00280681	0.00380649	0.185852	0.000237041	1.35616	0.136631	7.29701	7.0219e-05
NEG	ITM	334.066	853.63	14:13:37.778000		glycerophosphoinositol	glycerophospholipids	glycerophosphoinositols	0.00981476	0.0167488	0.0245512	0.0133421	0.00545653	0.00594259	0.00746451	0.00612229	0.0161927	0.0118581	0.00868874	0.00997681	0.0161142	0.00624648	0.0116791	0.72477	0.272354	1.86971	0.0410189	2.57973	0.0505405
POS	KEGG	336.266	197.233	3:17:14		5beta-Pregnane-3alpha,17alpha,20alpha-triol, 2alpha-(Hydroxymethyl)-17-methyl-5alpha-androstane-3beta,17beta-diol	sterol and prenol lipids	sterol	0.00344736	0.00313126	0.00322888	0.0031713	0.00212269	0.00279224	0.00206535	0.00151386	0.00973343	0.0122912	0.0101331	0.0102681	0.0032447	0.00212354	0.0106065	3.26887	0.000896082	4.99473	0.000129709	1.52797	0.0196821
POS	ITM	353.329	332.8	5:32:48		N-(11Z-eicosaenoyl)-ethanolamine	fatty acyls	fatty amides	0	0	0	0	0	0	0	0	0	0	0	0	0	0	0	absent in AXA and LOG	#DIV/0!	absent in AXA and STAT	#DIV/0!	absent in LOG and STAT	#DIV/0!
POS	Lipidmaps	355.345	331.316	5:31:18.947000		N-eicosanoyl-ethanolamine	NA	NA	0.00134267	0	0	0	0	0	0	0	0	0	0	0	0.000335668	0	0	absent in AXA	0.391002	absent in AXA and STAT	#DIV/0!	absent in STAT	0.391002
POS	ITM	368.344	200.903	3:20:54.194000		secocholestatriene	steroids and steroid derivatives	vitamins	0.00524262	0.00648682	0.00576078	0.00384427	0.00889251	0.00868888	0.00898823	0.00784122	0.0420605	0.0560756	0.0398388	0.0393033	0.00533362	0.00860271	0.0443196	8.30947	0.00195104	5.15181	0.00280621	0.619993	0.00509639
POS	ITM	394.323	207.222	3:27:13.333000		ergostatetraenol, 24-methylene-cholesta-5,7,22E-trien-3beta-ol	steroids and steroid derivatives	miscellaneous steroids (precursor of ergosterol, needs NADPH for conversion)	0.00980144	0.00825748	0.0106029	0.00868714	0.0121701	0.0121626	0.0175802	0.0148522	0.041072	0.0438681	0.0379887	0.036922	0.00933724	0.0141912	0.0399627	4.27993	9.19615e-05	2.81601	1.94563e-05	0.657958	0.0257958
POS	ITM	396.339	203.593	3:23:35.556000		ergosterol	steroids and steroid derivatives	vitamin D3 derivatives	413969	358898	433732	394877	286654	393109	339874	341596	599775	989150	802092	862322	400369	340308	813335	2.03146	0.0129188	2.39	0.00767284	1.17649	0.0714215
POS	ITM	398.137	1732.4	1 day, 4:52:24		S-adenosylmethionine	nucleobases, nucleosides & conjugates	conjugates	244570	193504	341862	192330	38183.6	NA	76722.5	34733.7	195383	101534	155139	119447	243066	49879.9	142876	0.587806	0.0588077	2.86439	0.0142584	4.87303	0.00768267
POS	ITM	408.375	197.963	3:17:57.778000		dehydrosqualene	sterol and prenol lipids	isoprenoids	0.00763309	0.00678259	0.00889941	0.00578973	0.00411	0.00477714	0.00560794	0.00405876	0.0205267	0.0389788	0.0301026	0.0294382	0.00727621	0.00463846	0.0297616	4.09026	0.0083095	6.41627	0.00658563	1.56867	0.0192687
POS	ITM	410.318	204.074	3:24:04.444000		calciferol D	sterol and prenol lipids	vitamins	0.00361124	0.00331936	0.00406649	0.00289668	0.003937	0.00264945	0.00423568	0.00413138	0.0142136	0.0178787	0.0128904	0.0127472	0.00347344	0.00373838	0.0144325	4.15509	0.00209803	3.86063	0.00168772	0.929131	0.57467
POS	ITM	412.334	202.481	3:22:28.889000		(5Z,7E,22E)-(1S,3R,20S)-9,10-seco-5,7,10(19),22-ergostatetraene-1,3,25-triol, (5Z,7E,22E)-(3S,25R)-26-methyl-9,10-seco-5,7,10(19),22-cholestatetraene-3,25-diol, 25-Hydroxyvitamin D2, 4a-Formyl-5a-cholesta-8,24-dien-3b-ol, (5Z,7E,22E)-(3S)-9,10-seco-5,7,10(19),22-ergostatetraene-diol	steroids and steroid derivatives	vitamin D2 derivatives, vitamin D3 derivatives, miscellaneous steroids, dihydroxy steroids	0.00229243	0.00229876	0.00248486	0.00174677	0.00402222	0.00370039	0.00434707	0.00618171	0.00870551	0.00855756	0.008203	0.00713359	0.0022057	0.00456285	0.00814991	3.69493	8.17334e-05	1.78615	0.00267851	0.483405	0.0198463
NEG	ITM	422.082	832.737	13:52:44.211000		lactose phosphate, sucrose phosphate	carbohydrates	sugar phosphates	0.00396604	0.00561383	0.00750385	0.00549528	0	0	0	0	0.0353883	0.0573227	0.026769	0.0279632	0.00564475	0	0.0368608	6.5301	0.02104	absent in STAT	0.0137835	absent in STAT	0.00439907
POS	ITM	424.37	203.263	3:23:15.789000		alphaalphadimethylmethylenecholestdienbetaol, (+)-cycloarta-7,24-dien-3beta-ol	prenol lipids, steroids and steroid derivatives	miscellaneous steroids	0	0.000891878	0.000941307	0	0	0.000652881	0	0	0.00851277	0.0164428	0.0114981	0.0112176	0.000458296	0.00016322	0.0119178	26.0046	0.00541248	73.0167	0.00543037	2.80784	0.386433
POS	ITM	426.313	204.926	3:24:55.556000		(5Z,7E,22E,24E)-(1S,3R)-24a-homo-9,10-seco-5,7,10(19),22,24-cholestapentaene-1,3,25-triol, hydroxymethylsecocholestatriediol	steroids and steroid derivatives	vitamins	0.00424357	0.00216528	0.00470321	0.00281185	0.00311699	0.0026038	0.00480536	0.00334953	0.0133971	0.0121425	0.00967602	0.0104801	0.00348098	0.00346892	0.0114239	3.28182	0.000392885	3.29322	0.000534712	1.00348	0.987879
POS	ITM	426.386	195.667	3:15:40		epoxysqualene, lanosterol	steroids and steroid derivatives	miscellaneous steroids (precursor of ergosterol)	267519	218238	303537	221093	62506	86123.5	100150	61100	505648	1.0442e+06	940250	1.0173e+06	252597	77469.9	876849	3.47134	0.0143904	11.3186	0.00766198	3.26058	0.00115033
NEG	ITM	465.322	325.409	5:25:24.545000		GPC(O-15:1/1), GPE(O-18:1/1)	glycerophospholipids	glycerophosphoethanolamines , glycerophosphocholines, glycerophosphoethanolamines	0.000226037	0	0	0	0.000797529	0.000853932	0.000862478	0.000637639	0.0016323	0.00218219	0.0013525	0.0011702	5.65094e-05	0.000787895	0.0015843	28.036	0.00455506	2.0108	0.033134	0.071722	7.99105e-05
NEG	ITM	466.311	177.316	2:57:18.947000		cholesterol sulfate	steroids and steroid derivatives	sulfated steroids (salvage? Present in medium)	0	0.000345909	0.000614092	0	0	0	0	0	0.00674477	0.00484712	0.00486557	0.00422337	0.00024	0	0.00517021	21.5425	0.00182426	absent in STAT	0.00249211	absent in STAT	0.205588
NEG	ITM	477.285	226.875	3:46:52.500000		GPE(18:2/1)	glycerophospholipids	lysophosphatidylethanolamines	0.00859793	0.00414232	0.00581263	0.00333636	0.00453527	0.00396748	0.00677191	0.0044422	0.00478036	0.00482818	0.00587762	0.00473501	0.00547231	0.00492921	0.00505529	0.923795	0.74791	1.02558	0.862546	1.11018	0.699321
POS	ITM	479.301	324	5:24:00		GPE(18:1/1), GPC(15:1/1)	glycerophospholipids	glycerophosphoethanolamines , glycerophosphocholines , lysophosphatidylethanolamines	0.00361015	0.00384395	0.00498183	0.0049658	0.00169293	0.00160231	0.00356087	0.00332187	0.00878987	0.0113334	0.00844833	0.00818374	0.00435043	0.00254449	0.00918883	2.11216	0.00288615	3.61126	0.000475351	1.70974	0.0332602
POS	ITM	479.337	476.885	7:56:53.077000		GPC(O-16:1/1)	glycerophospholipids	glycerophosphocholines	0.00166017	0.00120295	0.00184651	0.00120466	0.00137042	0.00111718	0.00188608	0.00176651	0.00614616	0.00430136	0.0061977	0.00403479	0.00147857	0.00153505	0.00517	3.49662	0.00568348	3.36797	0.00566845	0.963209	0.822677
POS	ITM	495.332	474.828	7:54:49.655000		GPC(16:0/1)	glycerophospholipids	glycerophosphocholines	0.00687098	0.00427804	0.00712498	0.00592519	0.000684683	0.000314906	0.000792821	0.000695482	0.00239614	0.00431504	0.00176642	0.00186795	0.0060498	0.000621973	0.00258639	0.427516	0.00759299	4.15836	0.0430313	9.72678	0.00299886
POS	ITM	507.369	460.704	7:40:42.222000		GPC(O-18:1/1)	glycerophospholipids	glycerophosphocholines	0.00233372	0.00150607	0.00225265	0.00198672	0.0016492	0.00129901	0.00217074	0.00168886	0.00795948	0.00720033	0.00774825	0.00619767	0.00201979	0.00170195	0.00727643	3.60257	0.000181091	4.27534	0.000157141	1.18675	0.265228
POS	Lipidmaps	509.481	200.185	3:20:11.111000		N-(tetradecanoyl)-sphing-4-enine	NA	NA	0.0211783	0.0186788	0.0219453	0.0175034	0.00647381	0.00629007	0.00900033	0.00715634	0.00950073	0.012086	0.0111644	0.0105746	0.0198265	0.00723014	0.0108314	0.546312	0.000947551	1.49809	0.0048689	2.7422	0.000163167
POS	ITM	515.301	468.308	7:48:18.462000		GPC(18:4/1)	glycerophospholipids	glycerophosphocholines	0.00411314	0.00291815	0.00731377	0.00350746	0.00108834	0.00106356	0.00136832	0.00133145	0.00083203	0.000836634	0.000388595	0.000347322	0.00446313	0.00121292	0.000601145	0.134691	0.0279762	0.495618	0.011973	3.67965	0.044796
POS	ITM	517.317	226.333	3:46:20		GPC(18:3/1)	glycerophospholipids	glycerophosphocholines	0.0150391	0.0168725	0.0323338	0.0143159	0.00797646	0.00953228	0.0118607	0.0118308	0	0.00634446	0	0.003291	0.0196403	0.0103001	0.00240887	0.122649	0.0213765	0.233869	0.00698267	1.90682	0.113992
POS	ITM	519.333	226.556	3:46:33.333000		GPC(18:2/1)	glycerophospholipids	glycerophosphocholines	0.0212968	0.0344892	0.0622833	0.0315707	0.0147304	0.0172122	0.0216161	0.0227537	0.0405598	0.0347221	0.0408735	0.0310386	0.03741	0.0190781	0.0367985	0.983654	0.950026	1.92883	0.00134301	1.96089	0.125567
POS	ITM	521.349	226.808	3:46:48.462000		GPC(18:1/1)	glycerophospholipids	glycerophosphocholines	0.00607749	0.00801381	0.0141843	0.00719141	0.00516274	0.00523301	0.00883333	0.00635024	0.017197	0.0194795	0.0167885	0.0124286	0.00886676	0.00639483	0.0164734	1.85789	0.0184724	2.57605	0.00222157	1.38655	0.281827
POS	ITM	523.364	460.185	7:40:11.111000		GPC(18:0/1)	glycerophospholipids	glycerophosphocholines	0.012628	0.00705918	0.0108604	0.0101872	0.00355489	0.00251228	0.00355165	0.00320947	0.00829416	0.0171042	0.00662985	0.00612897	0.0101837	0.00320707	0.00953928	0.936719	0.829667	2.97445	0.0894428	3.17539	0.00771433
POS	ITM	537.512	199.704	3:19:42.222000		SP(34:1), N-(hexadecanoyl)-sphing-4-enine	SL and sphingoid bases	ceramides, ceramides	0.499727	0.446686	0.465941	0.395887	0.350885	0.363726	0.490402	0.373497	0.328	0.376951	0.346751	0.361304	0.45206	0.394627	0.353252	0.781426	0.0126567	0.895152	0.295791	1.14554	0.196883
POS	ITM	539.528	199.043	3:19:02.609000		SP(34:0)	SL and sphingoid bases	ceramides	0.0769242	0.0960944	0.102736	0.0904316	0	0	0	0	0.235234	0.31228	0.259905	0.313335	0.0915466	0	0.280189	3.06061	0.00141302	absent in STAT	0.000730142	absent in STAT	0.000468128
POS	ITM	543.332	449.444	7:29:26.667000		GPC(20:4/1)	glycerophospholipids	glycerophosphocholines	0.0124342	0.00851974	0.0209711	0.0139301	0.00319153	0.00289109	0.00384597	0.00465689	0.00388068	0.00552397	0.00403357	0.00390366	0.0139638	0.00364637	0.00433547	0.31048	0.0326144	1.18898	0.262963	3.8295	0.0271391
POS	ITM	545.348	445.889	7:25:53.333000		GPC(20:3/1)	glycerophospholipids	glycerophosphocholines	0.00770864	0.00596613	0.0125475	0.0100015	0.00301915	0.00252677	0.00380411	0.00442364	0.00398242	0.00500521	0.0047848	0.00441462	0.00905593	0.00344342	0.00454676	0.502075	0.0491419	1.32042	0.0727793	2.62993	0.0246895
POS	ITM	547.364	442.731	7:22:43.846000		GPC(20:2/1)	glycerophospholipids	glycerophosphocholines	0.00126761	0.0010938	0.00273359	0.00212125	0.000781096	0.000814562	0.00144371	0.00159151	0.00173155	0.00170288	0.00159172	0.00184403	0.00180406	0.00115772	0.00171755	0.952043	0.836623	1.48356	0.0723659	1.55829	0.202926
POS	ITM	555.523	201.556	3:21:33.333000		N-(hexadecanoyl)-4S-hydroxysphinganine	SL and sphingoid bases	ceramides	0.0152429	0.0124927	0.0150527	0.0122355	0.00785267	0.00814107	0.0107602	0.00978854	0.0110139	0.014572	0.0132135	0.0120923	0.013756	0.00913561	0.0127229	0.924903	0.387942	1.39267	0.0131976	1.50575	0.0050674
POS	ITM	565.543	199.259	3:19:15.556000		SP(36:1), N-(octadecanoyl)-sphing-4-enine	SL and sphingoid bases	ceramides, ceramides	6035962	5.59042e+06	6234331	5492393	5.83496e+06	6.90699e+06	9698900	7256535	4.98017e+06	6514600	6.36799e+06	6.71955e+06	5.83828e+06	7.42435e+06	6.14558e+06	1.05264	0.515678	0.82776	0.226097	0.786369	0.145852
POS	ITM	567.333	226.63	3:46:37.778000		GPC(22:6/1)	glycerophospholipids	glycerophosphocholines	0.0144832	0.0168545	0.0336337	0.0158049	0.00803713	0.0121499	0.0106474	0.0128126	0.0198433	0.0209017	0.0192302	0.0146001	0.0201941	0.0109118	0.0186438	0.923233	0.760745	1.7086	0.00525927	1.85067	0.129476
POS	ITM	567.56	199.87	3:19:52.174000		SP(36:0)	SL and sphingoid bases	ceramides	1.7911e+06	1817887	2.46632e+06	2.00189e+06	NA	NA	NA	NA	4975644	7.3852e+06	5905089	6.60875e+06	2.0193e+06	#DIV/0!	6.21867e+06	3.07962	0.00230895	absent in STAT	#DIV/0!	absent in STAT
POS	ITM	569.349	432.852	7:12:51.111000		GPC(22:5/1)	glycerophospholipids	glycerophosphocholines	0.0109402	0.00682582	0.0145313	0.00924842	0.00362948	0.00366533	0.00543887	0.00616329	0.00772697	0.00846897	0.00661541	0.00548017	0.0103864	0.00472424	0.00707288	0.680974	0.131441	1.49715	0.0423713	2.19854	0.0323135
POS	ITM	593.575	201.391	3:21:23.478000		SP(38:1)	SL and sphingoid bases	ceramides	0.00743113	0.00610636	0.00547656	0.006422	0.0119202	0.0104911	0.0152785	0.0107685	0.00961239	0.0139166	0.0117816	0.0121817	0.00635901	0.0121146	0.0118731	1.86713	0.0040797	0.980065	0.869964	0.524906	0.00903648
POS	ITM	607.458	417.333	6:57:20		GPC(24:0/1)	glycerophospholipids	glycerophosphocholines	0.00997854	0.004693	0.00702829	0.00622446	0.00336208	0.00168549	0.00357743	0.0027889	0.000972426	0.00118688	0.00105124	0.000881296	0.00698107	0.00285347	0.00102296	0.146533	0.0125095	0.358496	0.0214441	2.44652	0.0270701
POS	ITM	699.52	226.259	3:46:15.556000		GPE(O-34:3/2)	glycerophospholipids	glycerophosphoethanolamines	0.0598571	0.0529778	0.0475377	0.0386343	0.0558992	0.0735053	0.0748432	0.0627486	0.0176732	0.0207411	0.0215624	0.0223731	0.0497517	0.0667491	0.0205875	0.413804	0.0058407	0.308431	0.00140095	0.745355	0.0369738
POS	ITM	701.499	358.963	5:58:57.778000		GPC(30:2/2), GPE(33:2/2)	glycerophospholipids	glycerophosphocholines, glycerophosphoethanolamines	0.0176875	0.0111647	0.0206739	0.015242	0.000518041	0.00047349	0.00163171	0.00136445	0.0250055	0.0234955	0.0234967	0.0266362	0.016192	0.000996924	0.0246585	1.52288	0.0184605	24.7346	9.90494e-06	16.242	0.00427837
POS	ITM	701.535	315.593	5:15:35.556000		GPC(0-31:2/2)	glycerophospholipids	glycerophosphocholines	0.0899343	0.090204	0.0952271	0.0679429	0.0373738	0.0231775	0.051487	0.0379265	0.127011	0.177033	0.155495	0.128776	0.0858271	0.0374912	0.147079	1.71366	0.00787024	3.92302	0.000817138	2.28926	0.0012051
POS	ITM	703.514	358.48	5:58:28.800000		GPC(30:1/2)	glycerophospholipids	glycerophosphocholines	0.0072902	0.00547916	0.00881483	0.00590876	0	0	0.00074444	0.000477412	0.00982386	0.0138845	0.0112786	0.0114316	0.00687324	0.000305463	0.0116046	1.68838	0.0059229	37.9904	0.000596009	22.5011	0.00222876
POS	ITM	713.535	315.259	5:15:15.556000		GPC(O-32:3/2)	glycerophospholipids	glycerophosphocholines	0.0178385	0.0184548	0.0177915	0.0114682	0.0124483	0.00831051	0.020265	0.0127477	0.00963637	0.00825346	0.00942104	0.0086124	0.0163882	0.0134429	0.00898082	0.548004	0.0184141	0.668072	0.170518	1.2191	0.367372
POS	ITM	715.551	315.963	5:15:57.778000		GPC(O-32:2/2)	glycerophospholipids	glycerophosphocholines	0.0317969	0.0324276	0.0396303	0.0270329	0.0383157	0.0255473	0.0454161	0.0367387	0.0404265	0.05029	0.0431344	0.0390723	0.0327219	0.0365044	0.0432308	1.32116	0.0268744	1.18426	0.221517	0.896381	0.471456
POS	ITM	725.499	353.296	5:53:17.778000		GPC(32:4/2)	glycerophospholipids	glycerophosphocholines	0.0295596	0.0193643	0.026199	0.0243534	0.00290958	0.00266601	0.00403128	0.00501667	0.00481113	0.00614645	0.00489222	0.00495614	0.0248691	0.00365589	0.00520148	0.209155	0.00232213	1.42277	0.0588471	6.80248	0.00139487
POS	ITM	725.5	226.375	3:46:22.500000		GPE(35:4/2)	glycerophospholipids	glycerophosphoethanolamines	0.0246494	0.0245743	0.0348288	0.0204058	0.00382752	0.00394782	0.00516976	0.00443879	0.00551858	0.00525164	0.00514256	0.00717027	0.0261146	0.00434597	0.00577076	0.220978	0.0062588	1.32784	0.0512757	6.00892	0.0054824
POS	ITM	725.535	225.704	3:45:42.222000		GPE(O-36:4/2)	glycerophospholipids	glycerophosphoethanolamines	0.0367635	0.0264758	0.0239585	0.0209302	0.0385961	0.0426727	0.0406001	0.0436332	0.0101199	0.00866203	0.0125028	0.00856969	0.027032	0.0413755	0.00996362	0.368586	0.0126275	0.24081	9.43745e-07	0.653334	0.0199579
POS	ITM	727.515	355.185	5:55:11.111000		GPC(32:3/2)	glycerophospholipids	glycerophosphocholines	0.136304	0.0848701	0.114058	0.0991068	0.0192896	0.0153498	0.0312584	0.0254042	0.0166839	0.0158054	0.0209957	0.0208123	0.108585	0.0228255	0.0185743	0.171059	0.00348754	0.813753	0.321367	4.75716	0.00262361
POS	ITM	727.516	226.962	3:46:57.692000		GPE(35:3/2), GPP(37:4/2)	glycerophospholipids	glycerophosphocholines, glycerophosphates	0.0964833	0.0922741	0.107245	0.0866058	0.0216199	0.0249087	0.030849	0.0281815	0.0131514	0.014602	0.0196353	0.0214325	0.0956519	0.0263898	0.0172053	0.179874	5.93143e-05	0.651968	0.0171693	3.62458	9.61366e-05
POS	ITM	729.53	227.63	3:47:37.778000		GPE(35:2/2)	glycerophospholipids	glycerophosphoethanolamines	0.133865	0.14848	0.168172	0.137644	0.0336026	0.0301732	0.0511937	0.0339573	0.0818056	0.0591242	0.104445	0.117191	0.14704	0.0372317	0.0906413	0.61644	0.0133516	2.43452	0.0190836	3.94933	6.79139e-05
POS	ITM	729.53	355.444	5:55:26.667000		GPC(32:2/2)	glycerophospholipids	glycerophosphocholines	0.206132	0.159432	0.218936	0.20151	0.028392	0.0247689	0.0520259	0.0434106	0.108121	0.0706647	0.134135	0.158974	0.196502	0.0371493	0.117974	0.600367	0.0169086	3.17566	0.0182092	5.28953	0.000225648
POS	ITM	729.566	315.929	5:15:55.714000		GPC(O-33:2/2), GPE(O-36:2/2)	glycerophospholipids	glycerophosphocholines, glycerophosphoethanolamines	0.420061	0.366652	0.381001	0.302778	0.259977	0.16878	0.329314	0.249378	0.49155	0.61523	0.46994	0.483281	0.367623	0.251862	0.515	1.40089	0.0142331	2.04477	0.00139859	1.45962	0.0328297
POS	ITM	737.499	315.333	5:15:20		GPE(36:5/2)	glycerophospholipids	glycerophosphoethanolamines	0.0163258	0.0200586	0.0177003	0.0123573	0.00278184	0.0018379	0.00419806	0.0028451	0.0140298	0.0166518	0.0225593	0.019898	0.0166105	0.00291572	0.0182847	1.1008	0.522767	6.27108	0.00255076	5.69686	0.00206753
POS	ITM	739.515	315.037	5:15:02.222000		GPC(33:4/2)	glycerophospholipids	glycerophosphocholines	0.0169398	0.0174639	0.0180655	0.0143053	0.00398022	0.00234805	0.00589145	0.00278788	0.0669612	0.0545157	0.0904072	0.0734313	0.0166936	0.0037519	0.0713289	4.27282	0.00495419	19.0114	0.00265733	4.44938	2.93014e-05
POS	ITM	739.515	225.741	3:45:44.444000		GPE(36:4/2)	glycerophospholipids	glycerophosphoethanolamines	0.0204005	0.0167925	0.0256059	0.0110315	0.00333291	0.0041949	0.00525746	0.00555023	0.0627324	0.044221	0.0819714	0.0654836	0.0184576	0.00458387	0.0636021	3.44585	0.0059184	13.8752	0.00455767	4.02664	0.0186785
POS	ITM	741.53	315.296	5:15:17.778000		GPC(33:3/2), GPE(36:3/2)	glycerophospholipids	glycerophosphocholines, glycerophosphoethanolamines	0.0189036	0.0193484	0.0176847	0.0148612	0.00237089	0.00170981	0.00301197	0.00325687	0.0640584	0.0686968	0.0873242	0.0718969	0.0176995	0.00258738	0.0729941	4.12408	0.00120842	28.2115	0.000761501	6.84068	0.000234043
POS	ITM	741.566	342.963	5:42:57.778000		GPC(O-34:3/2), GPE(O-37:3/2)	glycerophospholipids	glycerophosphocholines, glycerophosphoethanolamines	0.0126778	0.00938432	0.0117599	0.00942711	0.00779254	0.00905894	0.0114781	0.0112078	0.00345516	0.00432612	0.00471074	0.00300643	0.0108123	0.00988433	0.00387461	0.358353	0.0012891	0.391996	0.00303876	1.09388	0.473696
NEG	ITM	743.546	316.053	5:16:03.158000		GPC(33:2/2)	glycerophospholipids	glycerophosphocholines	0.00204279	0.00127891	0.000944158	0.00141628	0	0	0	0	0.00333136	0.00345545	0.00378065	0.00307805	0.00142053	0	0.00341138	2.40148	0.000700177	absent in STAT	0.000171769	absent in STAT	0.00853469
NEG	ITM	743.582	316.423	5:16:25.385000		GPC(O-34:2/2)	glycerophospholipids	glycerophosphocholines	0.00158988	0.00149669	0.00156605	0.00141238	0.00295947	0.00233555	0.0030317	0.00231213	0.00140793	0.00166317	0.000829087	0.000950247	0.00151625	0.00265971	0.00121261	0.799741	0.217956	0.455917	0.00191706	0.57008	0.00831346
POS	ITM	751.514	352.519	5:52:31.111000		GPC(34:5/2)	glycerophospholipids	glycerophosphocholines	0.0157358	0.0144562	0.0171253	0.0139094	0.00172621	0.00179556	0.00313913	0.00227165	0.00793813	0.00918373	0.00880948	0.00987839	0.0153067	0.00223314	0.00895243	0.58487	0.000743613	4.00891	1.82634e-05	6.85436	5.58859e-05
POS	ITM	753.531	350.63	5:50:37.778000		GPC(34:4/2)	glycerophospholipids	glycerophosphocholines	0.124811	0.0850149	0.110129	0.0949388	0.0129509	0.0130763	0.0196666	0.0191311	0.0271576	0.0265646	0.0267746	0.0294092	0.103723	0.0162063	0.0274765	0.264902	0.00304214	1.69543	0.00553219	6.40021	0.00155322
POS	ITM	753.531	227.037	3:47:02.222000		GPE(37:4/2)	glycerophospholipids	glycerophosphoethanolamines	0.116436	0.100668	0.113817	0.0901198	0.0170888	0.0217546	0.0261283	0.019173	0.028961	0.0301013	0.0355318	0.0304989	0.10526	0.0210362	0.0312733	0.297104	0.000780014	1.48664	0.00666731	5.00377	0.000358738
POS	ITM	755.546	227.667	3:47:40		GPE(37:3/2)	glycerophospholipids	glycerophosphoethanolamines	0.159063	0.131719	0.147132	0.119429	0.0401094	0.0416805	0.051787	0.0464165	0.0554793	0.0666467	0.0717583	0.0658759	0.139336	0.0449984	0.06494	0.466069	0.00147885	1.44316	0.00421151	3.09646	0.000880201
POS	ITM	755.546	350.667	5:50:40		GPC(34:3/2)	glycerophospholipids	glycerophosphocholines	0.178247	0.133896	0.158069	0.141703	0.0330377	0.0271377	0.0420424	0.0421871	0.0682977	0.0738008	0.0765441	0.0854381	0.152979	0.0361012	0.0760202	0.496933	0.00224117	2.10575	0.000237618	4.2375	0.000467223
POS	ITM	757.562	228.407	3:48:24.444000		MMGPE(36:2/2)	glycerophospholipids	glycerophosphoethanolamines	0.139913	0.139758	0.14897	0.142641	0.0359452	0.0391542	0.0505443	0.0495184	0.0846087	0.089815	0.098963	0.0937815	0.142821	0.0437905	0.0917921	0.642709	2.10407e-05	2.09616	6.8468e-05	3.26145	3.65215e-06
POS	ITM	757.562	351	5:51:00		GPC(34:2/2)	glycerophospholipids	glycerophosphocholines	0.195685	0.15575	0.193341	0.180595	0.0323015	0.0291264	0.0465787	0.04805	0.102812	0.109263	0.119575	0.15905	0.181343	0.0390142	0.122675	0.676481	0.0110587	3.14437	0.00385783	4.64813	6.9513e-05
POS	ITM	763.514	314.64	5:14:38.400000		GPC(35:6/2)	glycerophospholipids	glycerophosphocholines	0.00766537	0.00931861	0.00714534	0.00684816	0.00117079	0.00108493	0.00205653	0.00136307	0.00796621	0.00826668	0.0133933	0.0104232	0.00774437	0.00141883	0.0100124	1.29286	0.170779	7.05677	0.00546456	5.45827	0.000478665
POS	ITM	763.515	225.846	3:45:50.769000		GPE(38:6/2)	glycerophospholipids	glycerophosphoethanolamines	0.0129075	0.0109574	0.0147535	0.00721755	0.00209383	0.00317372	0.00328303	0	0.016398	0.00952301	0.0165071	0.0102249	0.011459	0.00213764	0.0131632	1.14873	0.520787	6.15783	0.00606176	5.36058	0.00531434
POS	ITM	765.53	226.185	3:46:11.111000		GPE(38:5/2)	glycerophospholipids	glycerophosphoethanolamines	0.0141191	0.0110411	0.0133545	0.0083523	0.00298513	0.00377098	0.00467462	0.00313185	0.0176985	0.0172755	0.0242033	0.0163374	0.0117168	0.00364064	0.0188787	1.61125	0.0204674	5.18553	0.0026347	3.21832	0.00589053
POS	ITM	765.53	315.259	5:15:15.556000		GPC(35:5/2)	glycerophospholipids	glycerophosphocholines	0.00599143	0.00565346	0.00551602	0.00491223	0.00126545	0.000787757	0.00177867	0.00170014	0.0155563	0.0158109	0.0182809	0.0144844	0.00551829	0.001383	0.0160331	2.90545	0.000506815	11.593	0.000159592	3.99008	1.34127e-05
POS	ITM	765.566	345.333	5:45:20		GPC(O-36:5/2)	glycerophospholipids	glycerophosphocholines	0.00510134	0.00487614	0.00584185	0.00568261	0.00220372	0.00195164	0.00254266	0.00247288	0	0.000834617	0	0	0.00537549	0.00229273	0.000208654	0.0388159	3.2935e-06	0.091007	0.000345362	2.34458	0.000103813
POS	ITM	767.546	348	5:48:00		GPC(35:4/2)	glycerophospholipids	glycerophosphocholines	0.0111094	0.00954625	0.0104685	0.0100046	0.00298802	0.00223339	0.00403383	0.00297266	0.0138059	0.0131933	0.0189009	0.0169713	0.0102822	0.00305698	0.0157179	1.52865	0.0238632	5.14164	0.00158426	3.36352	7.37591e-06
POS	ITM	767.546	227.037	3:47:02.222000		GPE(38:4/2), DMGPE(36:4/2)	glycerophospholipids	glycerophosphoethanolamines	0.01281	0.0122234	0.0119594	0.0102292	0.00474518	0.00214601	0.00507016	0.00483616	0.0215846	0.0163022	0.0234843	0.0185999	0.0118055	0.00419938	0.0199928	1.69351	0.00988641	4.76089	0.00072406	2.81125	0.00017124
POS	ITM	769.561	350.222	5:50:13.333000		GPC(35:3/2)	glycerophospholipids	glycerophosphocholines	0.0138099	0.010851	0.0169877	0.0120982	0.00342164	0.00270962	0.00393384	0.00338374	0.0241627	0.0251928	0.0253632	0.0275809	0.0134367	0.00336221	0.0255749	1.90336	0.00069936	7.60657	1.57382e-05	3.99639	0.00394815
POS	ITM	769.561	227.556	3:47:33.333000		GPE(38:3/2)	glycerophospholipids	glycerophosphoethanolamines	0.0115446	0.0118029	0.00998606	0.0103966	0.00259526	0.0049597	0.00548321	0.00516506	0.0216738	0.0317907	0.0219671	0.0184669	0.0109325	0.00455081	0.0234746	2.14722	0.0210903	5.15834	0.00568633	2.40233	0.000392429
POS	ITM	769.598	347.852	5:47:51.111000		GPC(O-36:3/2)	glycerophospholipids	glycerophosphocholines	0.053226	0.0409498	0.0492866	0.0465284	0.0459943	0.0463672	0.0704159	0.0694426	0.0148219	0.0258068	0.013863	0.0159635	0.0474977	0.058055	0.0176138	0.370834	0.0002228	0.303398	0.00564186	0.818151	0.226089
POS	ITM	775.515	347.593	5:47:35.556000		GPC(36:7/2)	glycerophospholipids	glycerophosphocholines	0.0948776	0.0659903	0.0762431	0.0614489	0.0382928	0.0364642	0.0484859	0.0513432	0.00641437	0.00881502	0.00881936	0.00803529	0.07464	0.0436465	0.00802101	0.107463	0.0028111	0.183772	0.00200379	1.7101	0.0169787
POS	ITM	777.53	347.667	5:47:40		GPC(36:6/2)	glycerophospholipids	glycerophosphocholines, glycerophosphoethanolamines	0.38319	0.286128	0.315283	0.272775	0.182412	0.170278	0.24781	0.232098	0.0688835	0.0782903	0.087756	0.082955	0.314344	0.20815	0.0794712	0.252816	0.00204217	0.381798	0.00514421	1.51018	0.0155327
POS	ITM	777.53	226.556	3:46:33.333000		GPE(39:6/2)	glycerophospholipids	glycerophosphoethanolamines	0.456122	0.391103	0.483558	0.325354	0.284988	0.344138	0.414393	0.373671	0.0802927	0.0988205	0.107754	0.10025	0.414034	0.354297	0.0967794	0.233747	0.00245995	0.273159	0.00186058	1.16861	0.232114
POS	ITM	779.546	348.444	5:48:26.667000		GPC(36:5/2)	glycerophospholipids	glycerophosphocholines	0.641176	0.537959	0.567107	0.524656	0.337466	0.321354	0.492611	0.475077	0.320235	0.322077	0.356328	0.382248	0.567724	0.406627	0.345222	0.60808	0.000857878	0.848989	0.269681	1.39618	0.0280233
POS	ITM	779.547	226.852	3:46:51.111000		GPE(39:5/2)	glycerophospholipids	glycerophosphoethanolamines	0.701041	0.59967	0.637278	0.543791	0.497663	0.59867	0.696046	0.64946	0.292294	0.339348	0.364659	0.388913	0.620445	0.61046	0.346304	0.558153	0.000868423	0.567283	0.00393906	1.01636	0.859358
POS	ITM	781.562	347.852	5:47:51.111000		GPC(36:4/2)	glycerophospholipids	glycerophosphocholines	0.639876	0.584148	0.662858	0.605341	0.344954	0.312574	0.508617	0.535774	1.36853	1.00067	1.43933	1.49065	0.623056	0.42548	1.32479	2.12628	0.00714236	3.11365	0.00127006	1.46436	0.0342061
POS	ITM	781.562	227.704	3:47:42.222000		GPE(39:4/2)	glycerophospholipids	glycerophosphoethanolamines	0.611137	0.55841	0.652933	0.552345	0.463945	0.54007	0.6813	0.585739	1.12164	0.990394	1.2127	1.20426	0.593706	0.567763	1.13225	1.90709	0.000530974	1.99423	0.000190365	1.04569	0.636426
POS	ITM	783.577	228.111	3:48:06.667000		GPE(39:3/2)	glycerophospholipids	glycerophosphoethanolamines	0.368066	0.321343	0.333446	0.329397	0.249621	0.300162	0.377132	0.34331	0.680884	0.779689	0.697682	0.610228	0.338063	0.317556	0.692121	2.04731	0.00113152	2.17952	0.000197868	1.06458	0.526221
POS	ITM	783.577	347.741	5:47:44.444000		GPC(36:3/2)	glycerophospholipids	glycerophosphocholines	0.462619	0.382	0.429882	0.39463	0.228092	0.213106	0.337942	0.329317	0.8852	0.876352	0.908039	0.900702	0.417283	0.277114	0.892573	2.13901	2.0273e-05	3.22096	0.000200678	1.50581	0.0151934
POS	ITM	785.593	229.667	3:49:40		GPE(39:2/2)	glycerophospholipids	glycerophosphoethanolamines	0.273366	0.20982	0.217427	0.220082	0.137919	0.167283	0.185727	0.20333	0.407631	0.405147	0.387633	0.309195	0.230174	0.173565	0.377401	1.63964	0.0028993	2.17442	0.000695143	1.32616	0.0310221
POS	ITM	787.514	315.905	5:15:54.286000		GPE(40:8/2)	glycerophospholipids	glycerophosphoethanolamines	0.0035099	0.00285771	0.00322118	0.00269099	0	0	0.00136772	0	0.0117652	0.0110239	0.0135282	0.0104752	0.00306994	0.000341929	0.0116981	3.81053	0.000533476	34.2121	5.00666e-05	8.9783	0.0012613
POS	ITM	795.576	347.296	5:47:17.778000		GPC(37:4/2), GPE(40:4/2)	glycerophospholipids	glycerophosphocholines, glycerophosphoethanolamines	0.0132532	0.0109835	0.0130452	0.010948	0.00521655	0.00506279	0.00671477	0.00714917	0.0137282	0.0168902	0.018075	0.0149837	0.0120575	0.00603582	0.0159193	1.32028	0.0196237	2.63747	0.000426838	1.99766	0.000383434
POS	ITM	797.592	346.926	5:46:55.556000		GPC(37:3/2), GPE(40:3/2)	glycerophospholipids	glycerophosphocholines, glycerophosphoethanolamines	0.011967	0.00928051	0.0116084	0.00953375	0.00599901	0.00424637	0.00764207	0.00770168	0.0280746	0.0319651	0.0323959	0.0279146	0.0105974	0.00639728	0.0300876	2.83914	4.72515e-05	4.70318	1.07752e-05	1.65655	0.00825712
POS	ITM	803.546	226.63	3:46:37.778000		GPE(41:7/2)	glycerophospholipids	glycerophosphoethanolamines	0.338031	0.259463	0.324997	0.245294	0.148526	0.164894	0.20105	0.1773	0.0559239	0.0822944	0.0728992	0.0650379	0.291946	0.172942	0.0690388	0.236478	0.00163081	0.399202	0.000691335	1.68811	0.00822128
POS	ITM	803.546	345.074	5:45:04.444000		GPC(38:7/2)	glycerophospholipids	glycerophosphocholines	0.310744	0.190166	0.247703	0.203997	0.0969698	0.0884686	0.124371	0.121747	0.0542124	0.0692225	0.0613594	0.0587301	0.238153	0.107889	0.0608811	0.255639	0.00683935	0.564294	0.00922366	2.20738	0.0128151
POS	ITM	805.561	344.63	5:44:37.778000		GPC(38:6/2)	glycerophospholipids	glycerophosphocholines	0.490252	0.338992	0.469706	0.40089	0.177698	0.166768	0.250037	0.24179	0.189312	0.232209	0.229865	0.224219	0.42496	0.209073	0.218901	0.51511	0.00676109	1.04701	0.698134	2.03259	0.00309572
POS	ITM	805.562	226.926	3:46:55.556000		GPE(41:6/2)	glycerophospholipids	glycerophosphoethanolamines	0.493997	0.41109	0.468146	0.384018	0.259744	0.310367	0.356754	0.340291	0.184169	0.244621	0.250216	0.238412	0.439313	0.316789	0.229354	0.522075	0.000907139	0.723996	0.0181672	1.38677	0.0105526
POS	ITM	807.577	344.63	5:44:37.778000		GPC(38:5/2)	glycerophospholipids	glycerophosphocholines	0.338204	0.249841	0.351944	0.281935	0.142888	0.13717	0.203192	0.188786	0.248792	0.254413	0.268094	0.274198	0.305481	0.168009	0.261374	0.855615	0.16163	1.55571	0.0070637	1.81824	0.00442449
POS	ITM	807.577	227.778	3:47:46.667000		GPP(43:6/2)	glycerophospholipids	glycerophosphates	0.292473	0.259947	0.295003	0.242781	0.184679	0.211458	0.256952	0.232753	0.220702	0.262679	0.254955	0.217601	0.272551	0.221461	0.238984	0.876842	0.0994298	1.07913	0.400383	1.2307	0.0443445
POS	ITM	809.593	228.296	3:48:17.778000		GPE(41:4/2)	glycerophospholipids	glycerophosphoethanolamines	0.176271	0.140293	0.14952	0.14678	0.105704	0.112039	0.133457	0.148787	0.13345	0.142785	0.146781	0.122774	0.153216	0.124997	0.136448	0.890557	0.136843	1.09161	0.359401	1.22576	0.0699249
POS	ITM	809.593	345.111	5:45:06.667000		GPC(38:4/2)	glycerophospholipids	glycerophosphocholines	0.230875	0.166821	0.229361	0.18853	0.0924007	0.0843311	0.12659	0.1171	0.168274	0.175877	0.181735	0.171909	0.203897	0.105106	0.174449	0.855573	0.15789	1.65975	0.00418989	1.93992	0.0030818
POS	ITM	811.608	230	3:50:00		GPE(41:3/2)	glycerophospholipids	glycerophosphoethanolamines	0.0748124	0.0534233	0.0541184	0.0527411	0.0437397	0.0526548	0.0571131	0.0621684	0.0581476	0.0727002	0.0693873	0.0531749	0.0587738	0.053919	0.0633525	1.0779	0.541254	1.17496	0.170708	1.09004	0.494035
POS	ITM	811.608	345.444	5:45:26.667000		GPC(38:3/2)	glycerophospholipids	glycerophosphocholines	0.108859	0.0691417	0.0972363	0.0848519	0.0517404	0.0507892	0.07639	0.0628573	0.0961081	0.100818	0.100889	0.0905109	0.0900221	0.0604442	0.0970814	1.07842	0.476193	1.60613	0.00483134	1.48934	0.0332324
POS	ITM	817.598	336.185	5:36:11.111000		GPC(O-40:7/2)	glycerophospholipids	glycerophosphocholines	0.00333845	0.00221431	0.00245165	0.00220297	0.00525779	0.00496337	0.00828151	0.00662838	0.0025814	0.00415524	0.00274149	0.00257193	0.00255185	0.00628276	0.00301252	1.18052	0.366774	0.479489	0.0150934	0.406166	0.0114473
POS	ITM	825.53	338.889	5:38:53.333000		GPC(40:10/2)	glycerophospholipids	glycerophosphocholines	0.129503	0.0792836	0.103637	0.0924719	0.031614	0.0295726	0.0423917	0.0369159	0.0357077	0.0361961	0.0327522	0.0240304	0.101224	0.0351235	0.0321716	0.317826	0.00552248	0.915956	0.491059	2.88194	0.00628061
POS	ITM	827.546	340.259	5:40:15.556000		GPC(40:9/2)	glycerophospholipids	glycerophosphocholines	0.529322	0.34265	0.429432	0.356512	0.218768	0.213163	0.321734	0.255758	0.270883	0.287369	0.268746	0.245069	0.414479	0.252356	0.268017	0.646636	0.0389145	1.06206	0.587979	1.64244	0.0232108
POS	ITM	829.561	339.741	5:39:44.444000		GPC(40:8/2)	glycerophospholipids	glycerophosphocholines	0.688521	0.481112	0.63031	0.52751	0.300857	0.30354	0.468446	0.375235	1.1657	1.04286	1.14873	0.964817	0.581863	0.362019	1.08053	1.85701	0.000298055	2.98472	2.94422e-05	1.60727	0.0124233
POS	ITM	853.561	337.407	5:37:24.444000		GPC(42:10/2)	glycerophospholipids	glycerophosphocholines	0.111958	0.0768874	0.107697	0.0758048	0.0284191	0.0262473	0.0413247	0.0342509	0.0671758	0.0854048	0.0776926	0.0584935	0.0930867	0.0325605	0.0721917	0.775531	0.125811	2.21716	0.00244628	2.85889	0.00522477
POS	ITM	855.576	337.037	5:37:02.222000		GPC(42:9/2)	glycerophospholipids	glycerophosphocholines	0.103299	0.0623977	0.0946497	0.064378	0.0291288	0.023474	0.0482044	0.0334041	0.073063	0.0835296	0.0817233	0.066457	0.0811812	0.0335528	0.0761932	0.938558	0.678916	2.27084	0.000887073	2.4195	0.0122467
NEG	ITM	860.541	215.167	3:35:10		GPI(36:3/2)	glycerophospholipids	glycerophosphoinositols	0.00308049	0.00155164	0.00265136	0.00222893	0.000661107	0.000846298	0.000775007	0.000858642	0.00262806	0.00253846	0.00279186	0.00252118	0.00237811	0.000785263	0.00261989	1.10167	0.51538	3.33632	9.09934e-07	3.02842	0.015376
NEG	ITM	862.557	318.889	5:18:53.333000		GPI(36:2/2)	glycerophospholipids	glycerophosphoinositols	0.00577619	0.0049175	0.0071457	0.00529827	0.00109577	0.000578871	0.00193869	0.00110065	0.00758063	0.00575745	0.00880307	0.00782628	0.00578442	0.00117849	0.00749186	1.29518	0.0799964	6.35714	0.000698637	4.90831	0.000531373
POS	ITM	867.67	341.333	5:41:20		GPC(42:3/2)	glycerophospholipids	glycerophosphocholines	0.0372172	0.0236939	0.0310236	0.0300956	0.00884361	0.00850281	0.0120195	0.0122025	0.0023263	0.0022293	0.00129811	0.00251559	0.0305076	0.0103921	0.00209233	0.0685838	0.00183835	0.201338	0.00238457	2.93565	0.00297466
POS	ITM	869.686	342	5:42:00		GPC(42:2/2)	glycerophospholipids	glycerophosphocholines	0.0273847	0.017118	0.022434	0.0214101	0.0109386	0.00911225	0.0145778	0.0145051	0.00357945	0.00390036	0.00454387	0.00439624	0.0220867	0.0122834	0.00410498	0.185858	0.00316279	0.334189	0.00816264	1.79809	0.0107748
POS	ITM	877.561	332.926	5:32:55.556000		GPC(44:12/2)	glycerophospholipids	glycerophosphocholines	0.0370201	0.0263058	0.033411	0.0224583	0.00737896	0.00605656	0.0110421	0.00877878	0.052318	0.0460523	0.0522386	0.0353484	0.0297988	0.00831411	0.0464893	1.56011	0.0190488	5.59162	0.00154159	3.58412	0.00481931
POS	ITM	879.576	333.481	5:33:28.889000		GPC(44:11/2)	glycerophospholipids	glycerophosphocholines	0.042002	0.0287349	0.0375873	0.0248419	0.00775167	0.00653445	0.0137216	0.00788928	0.0467947	0.0450776	0.0422057	0.0362572	0.0332915	0.00897425	0.0425838	1.27912	0.099499	4.74511	4.61828e-05	3.70967	0.00474019
